# Supplementary material for: New Candidate Genes Affecting Rice Grain Appearance and Milling Quality Detected by Genome-Wide and Gene-Based Association Analyses
Source: Front Plant Sci. 2017 Jan 4;7:1998. doi: 10.3389/fpls.2016.01998 (PMC5209347; doi:10.3389/fpls.2016.01998)
Supplement: Supplementary Table S2 — Haplotype analysis of 19 candidate genes for seven important QTL regions. [file Table2.XLSX]

## Sheet: Supplementary-Table S3
Supplementary TABLE S2 | Haplotype analysis of 19 candidate genes in seven important QTL regions
QTL	Trait	Cand. Gene	Env	pa	Haplotypeb	No.	Mean	Sd	Min	Max	Multiple Comparisonc	Gene Descriptiond
qGL3.4	GL	Os03g0392000	SY	2.74851e-08	T	195	6.09	0.73	4.2	7.8	a	retrotransposon protein
					G	40	5.34	0.83	3.5	7.3	b
			SZ	1.02349e-05	T	195	6.18	0.71	4.1	8.1	a
					G	40	5.58	0.83	3.7	7.3	b
		Os03g0392250	SY	1.37012e-11	C	199	6.1	0.73	4.2	7.8	a	Hypothetical gene
					G	36	5.14	0.68	3.5	6.9	b
			SZ	4.26996e-08	C	199	6.18	0.71	4.1	8.1	a
					G	36	5.43	0.7	3.7	7.1	b
		Os03g0392300	SY	5.18745e-11	A	211	6.11	0.72	4.2	7.8	a	ADP-ribosylation factor
					T	32	5.16	0.62	4.4	6.9	b
			SZ	1.6145e-07	A	211	6.2	0.71	4.1	8.1	a
					T	32	5.47	0.65	4.5	7.1	b
		Os03g0392400	SY	8.26435e-07	CG	124	6.1	0.74	4.5	7.8	a	heat shock protein DnaJ
					C-	20	5.98	0.47	5	6.8	a
					GG	21	5.16	0.65	4.4	6.9	b
			SZ	1.68358e-05	C-	20	6.18	0.46	5.3	7	a
					CG	124	6.15	0.73	4.1	8.1	a
					GG	21	5.37	0.6	4.5	6.8	b
		Os03g0392600	SY	1.55282e-07	CTCCTTCGG	130	6.12	0.73	4.6	7.8	a	OsSCP14 - Putative Serine Carboxypeptidase homologue
					GCTTCCTCA	35	5.34	0.74	4.4	6.9	b
			SZ	7.4416e-08	CTCCTTCGG	130	6.25	0.7	4.7	8.1	a
					GCTTCCTCA	35	5.49	0.66	4.5	7.1	b
qGL3.5	GL	Os03g0407400	SY	2.03303e-30	GT	78	6.7	0.44	5.6	7.8	a	Similar to Grain length and weight protein
					CG	62	5.65	0.5	4.7	7.2	b
					GG	51	5.56	0.65	4.4	7	b
			SZ	3.47319e-24	GT	78	6.76	0.51	4.1	8.1	a
					CG	62	5.76	0.47	4.7	6.9	b
					GG	51	5.74	0.62	4.5	7.4	b
qGL7	GL	Os07g0563700	SY	0.000590216	TGTTAT	11	6.52	0.48	5.9	7.3	a	IKI3 family protein
					TGTTTT	33	6.33	0.75	4.6	7.8	a
					TGTTAC	104	5.95	0.74	3.5	7.5	ab
					GTGAAC	32	5.65	0.91	4.4	7.3	b
			SZ	5.66955e-05	TGTTAT	11	7.04	0.46	6.5	8.1	a
					TGTTTT	33	6.31	0.7	5	7.4	ab
					TGTTAC	104	6.01	0.68	3.7	7.6	b
					GTGAAC	32	5.89	0.86	4.7	7.4	b
		Os07g0563800	SY	4.53492e-05	TT	35	6.31	0.77	4.6	7.8	a	Similar to ARF GAP-like zinc finger-containing protein ZIGA3
					TC	137	5.98	0.71	3.5	7.5	a
					CC	47	5.54	0.88	4.2	7.3	b
			SZ	0.00339031	TT	35	6.36	0.68	5	7.4	a
					TC	137	6.09	0.7	3.7	8.1	ab
					CC	47	5.76	0.87	4.3	7.4	b
		Os07g0564000	SY	0.000160777	TTTA	16	6.34	0.66	5.2	7.3	a	Conserved hypothetical protein
					TCCA	50	6.19	0.76	4.6	7.8	a
					TTCA	110	5.95	0.67	4.9	7.5	ab
					CCCG	36	5.53	0.87	4.4	7.3	b
			SZ	1.48284e-05	TTTA	16	6.85	0.66	5.4	8.1	a
					TCCA	50	6.22	0.7	4.7	7.4	ab
					TTCA	110	6.02	0.64	4.1	7.6	b
					CCCG	36	5.77	0.83	4.5	7.2	b
		Os07g0564100	SY	0.00279422	TACGC	15	6.41	0.61	5.2	7.3	a	UDP-glucuronosyl/UDP-glucosyltransferase family protein
					CACGC	135	6.07	0.72	4.6	7.8	ab
					CAC-C	11	5.98	0.72	4.9	7	ab
					CGTGG	36	5.61	0.9	4.4	7.3	b
			SZ	0.000352511	TACGC	15	6.85	0.66	5.4	8.1	a
					CAC-C	11	6.3	0.73	5.1	7.3	ab
					CACGC	135	6.08	0.65	4.1	7.6	b
					CGTGG	36	5.89	0.89	4.5	7.4	b
		Os07g0564150	SY	0.00260903	TCG	15	6.41	0.61	5.2	7.3	a	Hypothetical gene
					CCG	136	6.07	0.72	4.6	7.8	a
					CC-	11	5.98	0.72	4.9	7	ab
					CTG	36	5.61	0.9	4.4	7.3	b
			SZ	0.000359885	TCG	15	6.85	0.66	5.4	8.1	a
					CC-	11	6.3	0.73	5.1	7.3	ab
					CCG	136	6.09	0.65	4.1	7.6	b
					CTG	36	5.89	0.89	4.5	7.4	b
qGW1.1	GW	Os01g0298400	SY	7.54545e-07	GTCC	16	2.74	0.15	2.3	3	a	Myb transcription factor domain containing protein
					GCCA	89	2.38	0.23	1.9	2.8	b
					GCCC	72	2.37	0.23	1.9	3	b
					ACCC	18	2.36	0.22	2	2.7	b
					GCAC	31	2.32	0.29	1.8	2.8	b
			SZ	1.51942e-08	GTCC	16	2.77	0.14	2.4	3	a
					GCCA	89	2.34	0.23	1.8	2.9	b
					GCCC	72	2.34	0.25	1.9	3	b
					ACCC	18	2.32	0.18	2	2.6	b
					GCAC	31	2.32	0.34	1.9	3	b
qGW3.1	GW	Os03g0232500	SZ	0.000825143	CCT	44	2.5	0.37	1.8	3	a	GTP-binding protein, HSR1-related domain containing protein
					TTC	149	2.35	0.23	1.8	3	b
					-TC	17	2.23	0.22	1.9	2.6	b
		Os03g0232800	SZ	0.00329805	CCCG	31	2.45	0.36	1.9	3	a	Similar to Lecithin:cholesterol acyltransferase family protein
					CTCA	40	2.43	0.2	2	2.9	ab
					TTCG	60	2.32	0.23	1.8	2.7	ab
					CTCG	15	2.28	0.28	1.9	3	ab
					CTTA	17	2.17	0.14	2	2.5	b
qGW10.2	GW	Os10g0508900	SY	6.1796e-07	CACAA	26	2.6	0.26	1.9	3	a	Conserved hypothetical protein
					CGTGA	26	2.47	0.19	2.1	2.8	ab
					GGCGC	120	2.33	0.23	1.8	2.8	b
			SZ	1.02453e-11	CACAA	26	2.68	0.26	2.1	3	a
					CGTGA	26	2.43	0.17	2.1	2.6	b
					GGCGC	120	2.29	0.24	1.8	2.9	b
		Os10g0509000	SY	3.84589e-06	GG	74	2.51	0.24	1.9	3	a	Similar to MutS domain V family protein
					TG	138	2.34	0.24	1.8	2.8	b
					TS	17	2.31	0.22	1.9	2.7	b
			SZ	3.1122e-09	GG	74	2.52	0.26	2.1	3	a
					TG	138	2.29	0.24	1.8	2.9	b
					TS	17	2.27	0.24	1.9	2.6	b
		Os10g0510300	SY	1.32291e-06	CTAC	19	2.63	0.21	2.2	3	a	Peptidase C12, ubiquitin carboxyl-terminal hydrolase 1 domain containing protein
					CAGC	19	2.49	0.19	2.2	2.8	ab
					CTGC	47	2.36	0.24	1.9	3	b
					TTGC	116	2.32	0.25	1.8	2.8	b
			SZ	4.96038e-10	CTAC	19	2.68	0.23	2.1	3	a
					CAGC	19	2.47	0.17	2.1	2.8	ab
					CTGC	47	2.4	0.26	2	3	bc
					TTGC	116	2.27	0.25	1.8	2.9	c
		Os10g0510400	SY	7.52072e-08	GGCG	31	2.61	0.24	1.9	3	a	Protein of unknown function DUF248, methyltransferase putative family protein
					AGCG	27	2.48	0.2	2.1	2.8	ab
					AGAT	17	2.42	0.23	1.9	2.8	ab
					AGCC	129	2.33	0.25	1.8	2.8	b
					AACC	27	2.31	0.2	2	2.6	b
			SZ	7.12447e-14	GGCG	31	2.68	0.24	2.1	3	a
					AGCG	27	2.45	0.18	2.1	2.8	b
					AGAT	17	2.4	0.24	2.1	3	bc
					AACC	27	2.32	0.2	2	2.6	bc
					AGCC	129	2.27	0.25	1.8	2.9	c
qDEC7	DEC	Os07g0604500	SY	5.07354e-09	TCC	13	20.26	9.83	3.5	31.7	a	Similar to Mitochondrial import inner membrane translocase subunit Tim17
					TCG	82	9.54	9.23	0.3	35.2	b
					CCG	48	5.9	7.18	0.4	28.2	bc
					TTG	67	4.7	6.16	0.2	27.5	c
			SZ	0.000568535	TCC	13	31.19	18.41	1.6	54.3	a
					TCG	82	20.46	15.08	0.3	56.8	ab
					TTG	67	15.53	13.66	1.8	62.2	b
					CCG	48	14.29	11.46	0.6	38	b
a p: the p value of ANOVA
b Major haplotype of the genes; only non-synonymy SNP were showed; “-“ indicated deletion of SNP. The SNP in red color was the peak SNP detected in GWAS
c Multiple comparison by Tukey's Honest Significant Difference’method using the function TukeyHSD implemented in R
d Gene description from RAP-DB (http://rapdb.dna.affrc.go.jp/index.html)
